# Supplementary material for: Evolved histone tail regulates 53BP1 recruitment at damaged chromatin
Source: Nat Commun. 2024 May 31;15:4634. doi: 10.1038/s41467-024-49071-w (PMC11143218; doi:10.1038/s41467-024-49071-w)
Supplement: Supplementary file 4 — Supplementary Data 1 [file 41467_2024_49071_MOESM4_ESM.xlsx]

## Sheet: Primers
Oligonucleotides
H2AX ∆120-136 F: 5’ – CAGGCCTCCCAGGAGTAC -3
H2AX ∆120-137 F’- 5’ – GCCTCCCAGGAGTACTAAAC – 3’
H2AX ∆120-138 F: 5’- TCCCAGGAGTACTAAACCC – 3’
H2AX ∆120-136/∆120-137/∆120-1368 R: 5’ - CTTCTTGGGCAGCAGCAC-3’
H2AX ∆120-137 A138L F: 5’ –CTGCCCAAGAAGCTGTCCCAGGAGTAC -3'
H2AX ∆120-137 A138L R: 5’ –GTACTCCTGGGACAGCTTCTTGGGCAG -3'
H2AX ∆120-137 A138T F: 5’ –CTGCCCAAGAAGACCTCCCAGGAGTAC -3'
H2AX ∆120-137 A138T R: 5’ –GTACTCCTGGGAGGTCTTCTTGGGCAG -3'
h53BP1 1052F: 5’- GGGGACAAGTTTGTACAAAAAAGCAGGCTTCATGGAGGCTCGAAGTGAGGATCCC-3’
h53BP1 1639R: 5’ - GGGGACCACTTTGTACAAGAAAGCTGGGTCTCAGCTGACGTTACTGCGCCGTTTCCG-3’
h53BP1 1220F: 5’- GGGGACAAGTTTGTACAAAAAAGCAGGCTTCATGGAGTCGCTCCATAGCCAGGGA-3’
53BP1 ∆OLIGO F: 5’- GAGGAGACTGAAGAGCCA -3
53BP1 ∆OLIGO R: 5’ – AGGCTGAGGCATATCAAAC-3’
yHTA1-K127Q-F: 5’- CAAGGCTACCcAGGCTTCTCA-3’
yHTA1-K127Q-R: 5’- GCAGACTTCTTTGGCAAC-3’
yHTA1-L132Y-F: 5’ - TCTCAAGAATATTAAGACCCAGCTTTCTTGT-3’
yHTA1-L132Y-R: 5’ - AGCCTTGGTAGCCTTGGC-3’
H2AZ-SQEY-F: 5’: -GAAAGGACAACAGAAGACTGTCTCCCAGGAGTACTAAACCCAGCTTTCTTGTACAAAG - 3’
H2AZ-SQEY-R: 5’- CTTTGTACAAGAAAGCTGGGTTTAGTACTCCTGGGAGACAGTCTTCTGTTGTCCTTTC -3’
macroH2A-SQEY F: 5’ –CTGGACGCCAACTCCCAGGAGTAC -3'
macroH2A-SQEY R: 5’ –GTACTCCTGGGAGTTGGCGTCCAG -3'
H2AX Y142L F: 5- CTCCCAGGAGCTCTAAACCCAGCTTTCTTG – 3’
H2AX Y142L R: 5’ – GCCTGGGTGGCCTTCTTG – 3’
H2AZ-SQEL F: 5’ –CTGTCTCCCAGGAGCTCTAAACCCAGCTTTC -3'
H2AZ-SQEL R: 5’ –GAAAGCTGGGTTTAGAGCTCCTGGGAGACAG -3'
macroH2A-SQEL F: 5’ – CTCCCAGGAGCTCTAGGAATTCTGCAGATATCCAG -3’
macroH2A-SQEL R: 5’ – TTGGCGTCCAGCTTGGCC – 3’
MDC1 BRCT F: 5'-GGGGACAAGTTTGTACAAAAAAGCAGGCTTCCCTGCTGCCAAGAGGGTCAAGTTGGACCCCAAAGTGCTCTTC-3'
MDC1 BRCT R: 5'-GGGGACCACTTTGTACAAGAAAGCTGGGTCTCAGGTGGATGACAT-3'
MDC1 BRCT K1936M F: 5'-CGGACAGTCAtGTTCCTGTGTG-3'
MDC1 BRCT K1936M R: 5'-GCGGATGCGATCAGTGAC-3'
Table 1. Primer sequences used in generating mutants in this study.

## Sheet: Geneblocks
yHTA + linker:5'- GGGGACAAGTTTGTACAAAAAAGCAGGCTTCATGTCCGGTGGTAAAGGTGGTAAAGCTGGTTCAGCTGCTAAAGCTTCTCAATCTAGATCTGCTAAGGCTGGTTTGACATTCCCAGTCGGTAGAGTGCACAGATTGCTAAGAAGAGGTAACTACGCCCAAAGAATTGGTTCTGGTGCTCCAGTCTACTTGACTGCTGTCTTGGAATATTTGGCCGCTGAAATTTTAGAATTAGCTGGTAATGCTGCTAGGGATAACAAGAAGACCAGAATTATTCCAAGACATTTGCAATTGGCTATCAGAAATGATGACGAATTGAACAAGCTATTGGGTAACGTTACCATTGCCCAAGGTGGTGTTTTGCCAAACATCCATCAAAACTT…
G. gallus H2AX Y138L:5'- GGGGACAAGTTTGTACAAAAAAGCAGGCTTCATGTCCGGCCGCGGCAAGAGTGGCGGTAAGGCCCGGGCGAAGGCCAAGTCTCGTTCCTCCCGGGCCGGGCTGCAGTTCCCCGTCGGGCGTGTTCACCGGCTGCTGCGGCGCGGACATTATGCGGAGCGGGTGGGTGCTGGCGCACCCGTTTATCTGGCGGCCGTGCTGGAGTACCTGACGGCCGAAATCCTGGAGCTGGCAGGCAACGCGGCCCGCGACAACAAGAAGACGCGCATCATCCCCCGCCACCTACAGCTGGCGGTGCGCAACGACGAGGAGCTCAACAAGCTGCTGGGCGGTGTCACCATCGCGCAGGGCGGGGTACTGCCCAACATTCAGGCCG…
X. laevis H2AX Y138L:5'- GGGGACAAGTTTGTACAAAAAAGCAGGCTTCATGTCTGGCAGAGGAAAAGCAGTCAGCAAGACTAGAGCCAAGGCAAAGACTCGCTCATCCAGAGCTGGGCTGCAGTTTCCTGTAGGTCGTGTTCATCGTTTGTTGCGGAAGGGGAACTACGCTCAGCGAGTGGGTGCTGGGGCGCCGGTTTACTTGGCTGCAGTACTTGAGTATCTCACCGCAGAAATTCTGGAACTCGCTGGAAATGCGGCTCGGGACAATAAGAAGACTCGTATCATTCCCCGCCATCTACAGCTGGCCGTGCGCAATGATGAAGAGCTAAACAAATTGTTAGGAAGAGTGACCATTGCCCAGGGAGGCGTTCTGCCCAACATCCAGGCTG…
D. rerio H2AX Y141L:5'- GGGGACAAGTTTGTACAAAAAAGCAGGCTTCATGTCTGGAAGAGGTAAAACCGGAGGAAAAGCCCGCGCTAAGGCTAAGACTCGCAGCTCCCGCGCCGGTCTTCAGTTCCCCGTCGGCCGTGTTCACCGTCTCCTTCGTAAAGGCAACTATGCTGAGCGAGTGGGCGCCGGTGCCCCCGTGTATCTGGCCGCCGTGCTCGAGTACCTGACTGCTGAGATCCTCGAGTTGGCGGGAAACGCCGCAAGAGACAACAAGAAGACTCGTATCATCCCTCGCCATCTCCAGTTGGCCGTCCGTAACGACGAGGAGCTGAACAAACTGCTCGGCGGAGTGACCATCGCACAGGGCGGTGTTCTGCCCAACATCCAGGCCGT…
D. melanogaster H2AX Y140L:5-' GGGGACAAGTTTGTACAAAAAAGCAGGCTTCATGGCTGGCGGTAAAGCAGGCAAGGATTCGGGCAAGGCCAAGGCGAAGGCGGTATCGCGTTCCGCGCGCGCGGGTCTTCAGTTCCCCGTGGGTCGCATCCATCGTCATCTCAAGAGCCGCACTACGTCACATGGACGCGTCGGAGCCACTGCAGCCGTGTACTCCGCTGCCATATTGGAATACCTGACCGCCGAGGTCCTGGAGTTGGCAGGCAACGCATCGAAGGACTTGAAAGTGAAACGTATCACTCCTCGCCACTTACAGCTCGCCATTCGCGGAGACGAGGAGCTGGACAGCCTGATCAAGGCAACCATCGCTGGTGGCGGTGTCATTCCGC…
H2AX 14A SQEL:5'- GGGGACAAGTTTGTACAAAAAAGCAGGCTTCATGTCGGGCCGCGGCAAGACTGGCGGCAAGGCCCGCGCCAAGGCCAAGTCGCGCTCGTCGCGCGCCGGCCTCCAGTTCCCAGTGGGCCGTGTACACCGGCTGCTGCGGAAGGGCCACTACGCCGAGCGCGTTGGCGCCGGCGCGCCAGTGTACCTGGCGGCAGTGCTGGAGTACCTCACCGCTGAGATCCTGGAGCTGGCGGGCAATGCGGCCCGCGACAACAAGAAGACGCGAATCATCCCCCGCCACCTGCAGCTGGCCATCCGCAACGACGAGGAGCTCAACAAGCTGCTGGGCGGCGTGACGATCGCCCAGGGAGGCGTCCTGCCCAACATCCAGGCCGTGCTGCT…
H2AX 19A SQEL:5'- GGGGACAAGTTTGTACAAAAAAGCAGGCTTCATGTCAGGAAGGGGAAAAACAGGTGGAAAGGCTCGCGCCAAGGCCAAATCCCGATCTTCTCGCGCAGGACTGCAGTTTCCAGTCGGTCGAGTTCACCGGTTGCTTCGGAAGGGGCACTATGCGGAACGAGTTGGAGCAGGAGCGCCAGTCTACCTTGCCGCAGTACTCGAGTACCTTACTGCCGAGATCCTCGAGCTGGCTGGGAACGCAGCTCGCGATAATAAAAAGACTCGAATAATACCACGACATCTCCAACTTGCTATACGCAATGACGAAGAACTTAATAAACTCCTCGGCGGAGTCACTATTGCCCAGGGGGGAGTCCTTCCGAATATCCAGGCCGTACTCCT…
53BP1 1220-1639 ∆ UDR:5'- GGGGACAAGTTTGTACAAAAAAGCAGGCTTCATGGAGTCGCTCCATAGCCAGGGAGAAGAAGAGTTTGATATGCCTCAGCCTCCACATGGCCATGTCTTACATCGTCACATGAGAACAATCCGGGAAGTACGCACACTTGTCACTCGTGTCATTACAGATGTGTATTATGTGGATGGAACAGAAGTAGAAAGAAAAGTAACTGAGGAGACTGAAGAGCCAATTGTAGAGTGTCAGGAGTGTGAAACTGAAGTTTCCCCTTCACAGACTGGGGGCTCCTCAGGTGACCTGGGGGATATCAGCTCCTTCTCCTCCAAGGCATCCAGCTTACACCGCACATCAAGTGGGACAAGTCTCTCAGCTATGCACAGCAGT…
53BP1 1220-1639 ∆ UDR-Tudor: GGGGACAAGTTTGTACAAAAAAGCAGGCTTCATGGAGTCGCTCCATAGCCAGGGAGAAGAAGAGTTTGATATGCCTCAGCCTCCACATGGCCATGTCTTACATCGTCACATGAGAACAATCCGGGAAGTACGCACACTTGTCACTCGTGTCATTACAGATGTGTATTATGTGGATGGAACAGAAGTAGAAAGAAAAGTAACTGAGGAGACTGAAGAGCCAATTGTAGAGTGTCAGGAGTGTGAAACTGAAGTTTCCCCTTCACAGACTGGGGGCTCCTCAGGTGACCTGGGGGATATCAGCTCCTTCTCCTCCAAGGCATCCAGCTTACACCGCACATCAAGTGGGACAAGTCTCTCAGCTATGCACAGC…
Crb2 108-508:5’- GGGGACAAGTTTGTACAAAAAAGCAGGCTTCATGTCGCCTTATTCACCCAAGCAGACACATACAGTGTTAAAACGCTTATACGATCGTCAATCAGTTATATCGGACCATGAAAAGCTGTTGACTCCTCAGAATGTATCTAATTCTTCCCAAATTCTTTCCCCATTTACTTCTCTATTACCATCAACTCTTTCAACTTTAAAAGATACACCTTTGTCAGTTTCTCAAAATGAGAAAAACTTAGAAACCGTTGGAGAAGTCCTTGTACCTGAAACCGTAGCTCAACATAGGACAAAGTTTTACGATTACACTTTGGATGAGATGGAAAATGAGACAGAAAGCGGTCAAGTAGAGACTACACCTACTCGACTGGCGACTTCTCTA…
H2AX Y142V: 5’- GGGGACAAGTTTGTACAAAAAAGCAGGCTTCATGTCTGGCCGCGGCAAAACAGGAGGTAAGGCGAGGGCCAAGGCCAAAAGTCGAAGTTCCCGCGCTGGGCTGCAATTTCCTGTCGGGCGAGTACACAGGCTGCTTAGGAAGGGACACTATGCTGAAAGAGTAGGAGCCGGGGCACCCGTATATCTTGCCGCCGTCTTGGAATATTTGACCGCAGAGATTCTTGAGTTGGCGGGCAACGCAGCACGCGATAATAAGAAAACCCGCATAATACCCCGACACCTTCAACTTGCTATTCGCAACGACGAGGAACTTAACAAGCTGCTGGGAGGTGTCACTATCGCTCAGGGAGGCGTGCTTCCTAATATCCAGGCGGTATTGCTTC…
H2AZ – X linker – SQEL: 5’- GGGGACAAGTTTGTACAAAAAAGCAGGCTTC ATGGCTGGCGGTAAGGCTGGAAAGGACTCCGGAAAGGCCAAGACAAAGGCGGTTTCCCGCTCGCAGAGAGCCGGCTTGCAGTTCCCAGTGGGCCGTATTCATCGACACCTAAAATCTAGGACGACCAGTCATGGACGTGTGGGCGCGACTGCCGCTGTGTACAGCGCAGCCATCCTGGAGTACCTCACCGCAGAGGTACTTGAACTGGCAGGAAATGCATCAAAAGACTTAAAGGTAAAGCGTATTACCCCTCGTCACTTGCAACTTGCTATTCGTGGAGATGAAGAATTGGATTCTCTCATCAAGGCTACAATTGCTGGTGGTGGTGTCATTCCACAC…
H2AX acidic tail Y142L: 5’- GGGGACAAGTTTGTACAAAAAAGCAGGCTTCATGTCGGGCCGCGGCAAGACTGGCGGCAAGGCCCGCGCCAAGGCCAAGTCGCGCTCGTCGCGCGCCGGCCTCCAGTTCCCAGTGGGCCGTGTACACCGGCTGCTGCGGAAGGGCCACTACGCCGAGCGCGTTGGCGCCGGCGCGCCAGTGTACCTGGCGGCAGTGCTGGAGTACCTCACCGCTGAGATCCTGGAGCTGGCGGGCAATGCGGCCCGCGACAACAAGAAGACGCGAATCATCCCCCGCCACCTGCAGCTGGCCATCCGCAACGACGAGGAGCTCAACAAGCTGCTGGGCGGCGTGACGATCGCCCAGGGAGGCGTCCTGCCCAACATCCAGG…
H2AX Δ12 Y142L: 5’- GGGGACAAGTTTGTACAAAAAAGCAGGCTTCATGTCGGGCCGCGGCAAGACTGGCGGCAAGGCCCGCGCCAAGGCCAAGTCGCGCTCGTCGCGCGCCGGCCTCCAGTTCCCAGTGGGCCGTGTACACCGGCTGCTGCGGAAGGGCCACTACGCCGAGCGCGTTGGCGCCGGCGCGCCAGTGTACCTGGCGGCAGTGCTGGAGTACCTCACCGCTGAGATCCTGGAGCTGGCGGGCAATGCGGCCCGCGACAACAAGAAGACGCGAATCATCCCCCGCCACCTGCAGCTGGCCATCCGCAACGACGAGGAGCTCAACAAGCTGCTGGGCGGCGTGACGATCGCCCAGGGAGGCGTCCTGCCCAACATCCAGGCCGTGCTG…
H2AX Δ12 Q137K Y142L: 5’- GGGGACAAGTTTGTACAAAAAAGCAGGCTTCATGTCGGGCCGCGGCAAGACTGGCGGCAAGGCCCGCGCCAAGGCCAAGTCGCGCTCGTCGCGCGCCGGCCTCCAGTTCCCAGTGGGCCGTGTACACCGGCTGCTGCGGAAGGGCCACTACGCCGAGCGCGTTGGCGCCGGCGCGCCAGTGTACCTGGCGGCAGTGCTGGAGTACCTCACCGCTGAGATCCTGGAGCTGGCGGGCAATGCGGCCCGCGACAACAAGAAGACGCGAATCATCCCCCGCCACCTGCAGCTGGCCATCCGCAACGACGAGGAGCTCAACAAGCTGCTGGGCGGCGTGACGATCGCCCAGGGAGGCGTCCTGCCCAACATCCAGGCC…
yHTA S129A: 5’- GGGGACAAGTTTGTACAAAAAAGCAGGCTTCATGTCCGGTGGTAAAGGTGGTAAAGCTGGTTCAGCTGCTAAAGCTTCTCAATCTAGATCTGCTAAGGCTGGTTTGACATTCCCAGTCGGTAGAGTGCACAGATTGCTAAGAAGAGGTAACTACGCCCAAAGAATTGGTTCTGGTGCTCCAGTCTACTTGACTGCTGTCTTGGAATATTTGGCCGCTGAAATTTTAGAATTAGCTGGTAATGCTGCTAGGGATAACAAGAAGACCAGAATTATTCCAAGACATTTGCAATTGGCTATCAGAAATGATGACGAATTGAACAAGCTATTGGGTAACGTTACCATTGCCCAAGGTGGTGTTTTGCCAAACATCCATCAAAACTTGT…
yHTA Linker GKKQL: 5’- GGGGACAAGTTTGTACAAAAAAGCAGGCTTCATGTCCGGTGGTAAAGGTGGTAAAGCTGGTTCAGCTGCTAAAGCTTCTCAATCTAGATCTGCTAAGGCTGGTTTGACATTCCCAGTCGGTAGAGTGCACAGATTGCTAAGAAGAGGTAACTACGCCCAAAGAATTGGTTCTGGTGCTCCAGTCTACTTGACTGCTGTCTTGGAATATTTGGCCGCTGAAATTTTAGAATTAGCTGGTAATGCTGCTAGGGATAACAAGAAGACCAGAATTATTCCAAGACATTTGCAATTGGCTATCAGAAATGATGACGAATTGAACAAGCTATTGGGTAACGTTACCATTGCCCAAGGTGGTGTTTTGCCAAACATCCATCAA…
Table 2. Geneblock sequences used for generating the mutants in this study.
