# Supplementary material for: Evolved histone tail regulates 53BP1 recruitment at damaged chromatin
Source: Nat Commun. 2024 May 31;15:4634. doi: 10.1038/s41467-024-49071-w (PMC11143218; doi:10.1038/s41467-024-49071-w)
Supplement: Supplementary file 6 — Source Data [file 41467_2024_49071_MOESM6_ESM.xlsx]

## Sheet: Figure 1d,f
Figure 1d
Figure 1f
	Wildtype	S139A	Δ120-136	Δ120-137	Δ120-138	Δ120-137 A138L	Δ120-137 A138T
Rep 1	97.4	2.77	85.7143	90.3	10	100	98
Rep 2	97.2	0	100	95.9184	11.764	92.6	92.6
Rep 3	96.5	3.23	95.4545	97.6	18.18	86.3	86.6
Rep 4					9.43

## Sheet: Figure 2d,h
Figure 2d
	H2AX	H2AZ	macroH2A1	H2AZ+SQEY	MacroH2A+SQEY
Rep 1	95.3488	2.78	12.5	81.58	97.73
Rep 2	79.07	9.26	6.45	100	92.45
Rep 3	98.5	11.11	11.54	100	90.48
Figure 2h
	H2AX Wildtype	H2AX Y142L	H2AZ+SQEL	MacroH2A+SQEL
Rep 1	73.08	44	6.45	0
Rep 2	98.5	40	0	14.29
Rep 3	96.0784	46.42	3.9	0

## Sheet: Figure 3c,e
Figure 3c
Figure 3e
	H2AX Wildtype	yHTA wildtype	yHTA L132Y	yHTA+ Linker
Rep 1	95.3488	0	84	15.79
Rep 2	93.75	0	98.333	25
Rep 3	88.8889	6.9	98.1818	15.79
Rep 4		16.667		31.11

## Sheet: Figure 4c,d,g,h 
Figure 4C								Figure 4g
	H2AX Wildtype	Homo Y142L	Gallus Y142L	Xenopus Y142L	Danio Y142L	Drosophila Y142L			H2AX Y142L	H2AX 19A Y142L	H2AX 14A Y142L
Rep 1	98.5	40	10	19.35	16.13	0		Rep 1	44	31.67	32.36
Rep 2	73.53	46.42	29.63	49.1	48.65	25.9		Rep 2	40	6.67	31.9
Rep 3	96.08	44	50	43	27.78	13.2		Rep 3	52.27	21.05	55.555
Rep 4					36			Rep 4			48.4375
								Rep 5			48.78
Figure 4d
Homo	Gallus	Xenopus	Danio	Drosophila				Figure 4h
24	0	6	9	0				H2AX Y142L	H2AX 19A Y142L	H2AX 14A Y142L
22	13	1	17	0				0	37	0
18	4	0	0	0				13	31	0
18	0	0	0	0				0	31	0
13	0	0	0	1					30	0
12	4	0	0	0				0	28	0
10	0	0	0	0				0	26	0
9	0	0	0	0				7	21	0
8	0	0	0	0				2	20	0
7	0	2	0	0				3	19	0
6	0	6	0	0				18	17	27
4	0	24	0	0				8	13	13
4	2	0	0	1				18	12	4
3	35	0	0	0					11	19
2	0	0	41	0				0	10	0
0	0	0	1	0				0	9	1
0	0	22	0	0				0	8	35
0	0	1	33	0				0	8	0
0	1	0	5	0				24	6	0
0	0	0	0	0				0	6	4
0	3	0	0	1					5	6
0	0	33	0	0				22	5	16
0	0	9	4	0				12	5	12
0	9	2	37	1				4	4	3
0	0	0	0	0				0	4	38
43	0	0	0	0				10	3	23
39	2	0	0	1				9	3	25
34	0	0	0	0				6	2	0
34	0	0	0	13				4	2	0
31	0	0	0	8					2	0
28	0	0	0	0				0	2	0
24	0		0	0				0	1	7
17	0	0	0	0				2	1	12
16	0	7	0	0				2	1	0
15	0	7	0	2				0	1	0
14	0	30	0	0				28	0	0
12	0	6	0	0				31	0	0
8	6	23	0	0				0	0	0
2	4	0	0	1				0	0	0
2	7	0	5	0				0	0	1
2	21	0	0	0				34	0	4
2	0	0	61	0				15	0	3
0	0	1	24	1				0	0	15
0	0	20	24	0				43	0	0
0	10	30	31	17				39	0	0
0	0	32	44	0				34	0	0
0	0	34	0	2				24	0	0
0	8	62	45	11				17	0	8
0	15	24	45	0				16	0	12
0	19	0	45	1				14	0	0
0	8	0	27	0				12	0	0
0	0	25	20	0				8	0	0
0	0	0	10	26				2	0	0
52	0	34	19	0				2	0	0
39	3	43	0	0				0	0	0
38	0	9	0	1				0	0	32
32	0	6	0	0				0	0	29
19		2	32	0				0	0	2
12	2	1	12	0					0	7
9	34	0	0	0				52	0	2
8	0	0	31	0				39	0	0
5	61	0	13	0				38		11
2	29	0	47	6				32	0	0
1	59	0	27	2				19	0	0
1	2	0	2	0				12	0	0
1	6	67	0	1				9	0	4
0	5	50	4	14				8	0	13
0	0	0	0	1				5	20	0
0	16	21	11	0				2	0	33
0	0	1	2	33				1	0	29
0	0	0	0	0				1	0	20
0	0	0	2	0				1	37	17
0	0	23	13	5				0	0	3
0	4	39	0	4				0	0	1
0	0	0	8	5				0	0	1
0	40	38	0	1				0	0	3
0	0	30	0	6				0	0	0
0	0	0	0	0				0	0	0
0	15	36	3	0				0	0	18
0	15	52	2	0				0	0	0
0	21	0	0	49				0	0
0	31	0	0	8				0	0	0
	37	35	0	18				0	16	0
	5	27	1	1				0	0	0
	7	0	0	0				0	0	2
	21	0	0	0				0	0	0
	31	0	2	1				0	0	0
	32		0	21				0	0	2
	34	42	0	15					0	27
	0	33	0	10					0	11
	25	0	3	23					0	0
	0	0	25	10					0	1
	1	0	9	0					0	0
	13	2	17	7					0	0
	3	2	11	6					0	0
	4	5	6	5					0	3
	0	23	0	3					0	1
	0	31	0	1					0	3
	0	0	8	0					0	12
	32	0	8	0					0	0
	13	38	5	0					0	2
	1	0	0	0					0	31
	2	0	1	8					0	43
	3	20	1	3					0	10
	31	11	0	0					0	4
	0	54	0	1					0	0
	0	46	16	2					0	12
	18	0	40	0						2
	37	4	0	0					46	0
	0	0	45	6					42	0
	34	6	14	9					30	52
	23	4	43	2					18	48
	0	0	0	2					17	0
	0	0	24						13	0
	0	1	0	2					7	6
	35	2	30	0					6	22
	30	61	2	0					4	25
	6	47	0	0					3	31
	39	0	0	1					2	2
	65	0	0	0					1	0
		0	0	1					1
		9	5	3					0
		12	0	0					0
		35	0	0					0
		39	2	2					0
		24	0	4					0
		21	1	0					0
		40	5	22					0
		0	18	3					0
		0	2	0					0
		8	7	0					0
		0	0	1					0
		0	0	0					0
		0	0	2					0
		38	6	9					0
		0	24	1					0
		0	4	0					0
		1	2	0					0
		19	1	0					0
		1	1	0					0
		0	2	0					0
		13	0	0					0
		8	0	2					0
		0	25	12					0
		1	39	0					0
		25	38	0					0
		43	0	9
		11	0	0
		0	16	8
		0	30	0
		0	0	15
		0	6	0
		36	15	0
			0	0
			59	0
			0	3
			0	0
			14	0
			17	0
			6	2
			2	7
			22	0
			4	4
			35	0
			0	19
			13	0
			0	0
			5

## Sheet: Figure 5c,e-g, i
Figure 5c					Figure 5e						Figure 5g
Figure 5d					Figure 5f						Figure 5i

## Sheet: Figure 6a,c,d
Figure 6a				Figure 6c				Figure 6d
H2AX Wildtype	H2AX Y142L			H2AX Wildtype	H2AX Y142L	H2AX S139A		H2AX Wildtype	H2AX Y142L	H2AX S139A
55	24			70.7	16.279	0		5	0	3
28	22			92.3	2.94	0		10	6	0
26	18			55.88	8.82	0		7	1	0
24	18							14	12	0
24	13							4	5	2
23	12							12	0	0
23	10							38	0	0
23	9							14	4	0
22	8							15	6	0
20	7							9	0	0
17	6							3	0	0
15	4							5	0	0
15	4							11	0	0
13	3							28	0	1
13	2							8	7	1
12	0							0	0	2
12	0							7	0	0
10	0							1	0	0
10	0							0	0	1
8	0							15	1	3
8	0							4	2	3
8	0							7	16	0
7	0							3	0	0
6	0							16	5	0
5	0							22	6	0
37	43							6	0	0
35	39							3	5	0
35	34							15	4	0
34	34							9	4	0
33	31							5	4	0
32	28							5	4	0
29	24							4	2	1
29	17							47	3	0
27	16							4	0	0
26	15							0	0	3
21	14							10	0	0
19	12							7	3	0
18	8							22	1	1
15	2							14	3	0
15	2							8	0	0
14	2							4	11	0
13	2							7	2	0
11	0							5	2	2
7	0							0	1	2
52	0							1	0	0
50	0							6	0	0
50	0							10	7	0
50	0							14	0	0
49	0							5	0	0
49	0							8	0	0
49	0							11	4	0
44	0							5	0	0
41	0							4	1	0
39	52							2	0	0
38	39							6	0	0
37	38							8	1	1
35	32							3	0	0
35	19							7	0	0
32	12							5	8	0
32	9							15	0	0
32	8							4	0	0
32	5							11	7	0
31	2							0	0	0
29	1							0	0	0
27	1							12	0	0
26	1							22	0	1
26	0							10	0	0
25	0							5	0	0
23	0							7	0	0
22	0							3	2	0
21	0							5	0	0
21	0							35	0	0
21	0							10	3	1
19	0							13	0	0
12	0							19	0	0
12	0							35	6	0
9	0							4	0	0
9	0							53	0	0
9	0							47	0	0
	0							4	1	0
	0							51	0	0
	0							67	0	3
								7	0	1
								12	1	1
								9	1	1
								14	1	0
								0	0	0
								40	1	0
								13	0	0
								36	0	0
								16	0	0
								14	0	0
								12	0	0
								10	0	0
								8	1	0
								9	0	0
								13	2	0
								12	3	0
								53	1	0
								13	1	0
								15	0	0
								33	3	0
								11	1	0
								15	0	0
								11	0	0
								8	0	0
								10	0	0
								16	0	0
								12	0	0
								9		0
								11		0
								14		0
								8
								11

## Sheet: Supplementary Figure 1c,e-f
Supplementary Figure 1c									Supplementary Figure 1e							Supplementary Figure 1f
	Wildtype	H2AX S139A	Δ120-136	Δ120-137	Δ120-138	Δ120-137/A138L	Δ120-137/A138T
	16	0	49	31	0	39	35
	21	1	29	33	0	42	57
	37	0	16	29	103	30	53
	45	0	28	51	0	12	20
	18	16	31	63	0	13	59
	15	2	34	28	0	22	41
	17	0	37	17	1	33	50
	2	0	21	18	0	24	27
	12	0	21	11	0	21	67
	15	0	29	39	0	12	7
	12	0	23	47	0	11	20
	37	0	39	37	1	1	78
	10	0	29	34	0	22	48
	30	0	29	23	3	26	34
	42	0	32	22	0	15	40
	23	8	28	30	0	22	68
	8	6	31	36	61	67	70
	5	0	34	17	23	0	51
	14	0	32	44	30	16	24
	9	0	39	19	25	11	10
	11	0	23	39	0	30	16
	56	0	12	20	1	25	18
	17	0	55	31	3	0	39
	27	0	35	39	1	0	21
	20	0	54	26	0	17	9
	48	3	39	6	1	17	20
	37	1	20	15	35	17	34
	15	0	47	21	0	28	31
	15	0	38	18	5	31	35
	19	0	64	34	1	25	9
	12	0	44	33	4	31	37
	29	1	12	20	6	43	42
	19	1	29	11	1	34	41
	1	1	51	40	6	52	22
	26	0	24	13	8	36	36
	11	0	19	43	0	34	4
	10	0	5	14	3	0	33
	17	1	37	11	2	27	42
	26	8	29	38	0	18	1
	14	3	1	16	11	35	7
	28	1	7	30	31	48	8
	18	0	28	14	0	20	81
	20	0	28	21	2	25	24
	20	0	15	33	0	32	27
	20	0	28	22	0	78	0
	19	1	16	30	0	8	29
	56	0	33	26	0	81	12
	3	1	39	29	0	61	28
	0	1	4	20	0	32	20
	12	0	7	14	3	78	14
	4	0	13	5	0	71	36
	13	0	19	5	0	28	15
	21	0	8	29	0	31	2
	14	0	26	34	0	42	12
	27	2	18	28	3	61	73
	24	0	41	21	3	45	42
	36	0	15	6	4	62	25
	25	0	30	21	2	63	20
	28	1	26	18	0	64	32
	46	0	52	32	7	38	30
	22	0	30	42	10	68	7
	35	3	42	28	19	72	9
	24	2	49	31	0	49	41
	3	0	39	18	0	85	31
	0	0	15	15	0	2	25
	12	0	19	10	0	0	44
	8	1	28	26	0	36	6
	16	0	29	24	0	19	46
	15	4	39	29	0	38	23
	23	2	25	15	0	21	16
	32	1	28	38	0	23	0
	16	0	14	41	0	19	7
	16	0	29	32	0	16	37
	20	6	25	16	0	18	33
	13	0	18	22	0	28	21
	7	0	18	15	0	13	21
	31	0	13	19	0	21	14
	45	0	15	15	0	22	7
	16	0	25	25	0	25	0
	25	0	13	16	0	22	26
	19	7		24	0	47	18
	4	0		59	0	14	8
	13	0		65	0	29	31
	51	0		42	0	13	26
	0	1		35	0	9	54
	42	2		39	0	18	29
	32	3		32	0	23	30
	21	1		69	0	41	46
	53	2		52	0	13	52
	19	1		41	0	25	34
	26			41	0	15	13
	15			45	1	36	16
	49			11	0	20	15
	47			19	23	29	3
	12			8	0	17	6
	32			23	0	25	46
				17	0	20	48
				11	0	23	8
				25	0	25	49
				12	0	27	29
				9	0	29	12
				10	0	37	19
				28	0	37	16
				26	0	26	48
				25	0	28	26
				43	0	25	46
				26	0	27	43
				11	0	48	34
				22	0	23	63
				8	1	25	62
				20	11	22	12
				9	5	20	0
				17	0	30	6
				17	0		18
				17	0		34
				18	0		43
				23	0		15
				8	0		19
				24	0		24
				15	0		17
				45	0		8
				30	0		0
				37			69
							33
							34
							17
							31
							0
							1
							40
							30
							24

## Sheet: Supplementary Fig 2e,g-h,j 
Supplementary Figure 2e					Supplementary Figure 2h					Supplementary Figure 2j
BRCA1	WT	Y14L			Wildtype	S139A	Y142L	Y142V		RIF1	WT	Y142L
Rep 1	0.7	0.0238095		Rep 1	93.9394	2.77	44	61.7647		Rep 1	0.84507	0.450704
Rep 2	0.528302	0		Rep 2	86.6667	0	40	43.548		Rep 2	0.802469	0.323077
Rep 3	0.545455	0		Rep 3	87.8788	3.23	46.42	66.129		Rep 3	0.703125	0.276923
Supplementary Figure 2g

## Sheet: Supplementary Figure 3a-b,d-g
Supplementary Figure 3a												Supplementary Figure 3b					Supplementary Figure 3d				Supplementary Figure 3f					Supplemental Figure 3e
H2AX wildtype				H2AX S139A				H2AX Y142L																			H2AX	H2AZ	H2AZ+SQEL	H2AZ+SQEY	H2AZ+Linker-SQEL
Low	Medium	High		Low	Medium	High		Low	Medium	High																Rep 1	93.9394	2.78	6.45	81.58	40.3
9	7	22		0	0	3		2	11	62																Rep 2	96.9697	9.26	0	100	28.1
16	6	14		0	3	3		2	1	20																Rep 3	79.0698	11.11	3.9	100	34.8
6	26	11		0	1	4		0	10	9
9	12	18		0	3	7		0	0	2																Supplemental Figure 3g
13	5	19		1	0	5		0	2	43																Homo	Gallus	Xenopus	Danio	Drosophila
8	11	12		0	2	2		0	15	13																84.0909	90.24	92.11	58.82	72.22
1	31	10		4	0	1		0	6	0																93.93	87.1	82.76	78.85	72.73
12	12	8		0	1	0		0	0	1																97.2222	85.29	70.97	94.59	65
44	8	0		0	3	1		0	2	0
0	4			3	1	2		0	8	0
12	20			0	1	0		0	12	0
9				0	2			0
3				2				4
5				1				2
0				0				0
0				0				0
13				0				2
5				0				0
0				1				0
5				3				0
13				0				1
6				0				1
1				0				0
10				1				0
0				0				0
15				0				0
0				2				4
1				0				5
2				0				1
0				0				0
0				0				0
3				2				0
3				0				0
0				0				0
0				1				4
0				0				0
0				0				1
42				5				2
0				0				0
11				0				0
0				0				0
0				0				0
1				0				0
0				3				0
0				0				1
1				0				1
1				0				1
7				4				0
0				0				0
0				0				0
0				1				0
0				0				1
2				0				0
1				0				0
0				0				0
0				1				0
0				0				0
2				0				0
0				0				0
1				0				0
0				0				1
0				0				0
3				0				0
0				0				0
0				0				0
0				0				0
0				0				0
0				0				0
0				0				0
2				0				2
1				0				0
0				0				6
0				0				0
				0				0
				0				6
				2				1
				1				0
				1				1
				0				1
				0				0
				0				2
				0				4
				0				0
				0				0
				1				0
				0				0
				0				0
				1				2
				0				1
				0				7
				0				0
				0				0
				0				1
				0				0
				1				0
				8				0
				6				0
				0				0
				0				0
				0				7
				0				23
				0				0
				0				0
				0				0
				0				0
				1				0
				0				0
				0				1
				0				1
				0				0
				2				4
				0				9
				0				0
				0				9
				0				8
				0				0
				0				0
				0				0
				5				1
				1				0
				0				0
				0				0
				0				5
				0				5
				1				5
				0				8
				0				1
				0				4
				0				0
				0				0
				0				3
				0				1
				0				1
				0				0
				2				7
				2				0
				2				2
				0				0
				0				0
				0				0
				0				0
				0				4
				0				0
				0				1
				0				3
				0				0
				0				8
				0				13
				3				1
				0				0
				0				1
				0				0
				2				0
				3				2
				0				1
				0				0
				1				0
				0				0
				0				0
				0				0
				0				0
				0				0
				2				1
				4				0
				0				0
				4				0
				22				0
				1				0
				0				0
				0				1
				4				4
				0				2
				0				3
				0				0
				0				0
				2				0
				0				2
				0				0
				1				0
				0				0
				2				10
				1				0
				0				0
				0				5
				0				3
				0				3
				0				2
				0				4
				1				58
				6				1
				1				0
				0				8
				0				0
				0				0
				2				0
				5				0
				2				0
				0				0
				0				0
				0				0
				4				12
				2				7
				0				0
				0				2
				3				2
				1				0
				0				0
				0				0
				0				0
				0				0
				0				2
				0				2
				0				1
				0				0
				1				0
				0				0
				0				0
				1				2
				0				12
				0				0
				0				0
				0				0
				0				17
				0				0
				0				0
				0				0
				0				0
				0				0
				0				1
				0				0
				0				0
				4				14
				0				1
				0				3
				0				4
				1				0
				2				0
				0				0
				0				0
				0				1
				0				3
				0				1
				2				0
				0				1
				0				6
				3				0
				1				1
				0				1
				0				0
				0				0
				0				0
				0
				2
				6
				9
				4
				4
				0
				1
				1
				7
				0

## Sheet: Supplementary Figure 4e
Supplementary Figure 4e
	H2AX Y142L	H2AX Acidic Tail Y142L
Rep 1	33.3	18.2
Rep 2	40	30
Rep 3	52.27	15.5

[truncated: 1 more sheets: Supplementary Fig 6a-c,e-g]
